# Supplementary material for: MICRA: Microstructural image compilation with repeated acquisitions
Source: Neuroimage. 2021 Jan 15;225:117406. doi: 10.1016/j.neuroimage.2020.117406 (PMC7779421; doi:10.1016/j.neuroimage.2020.117406)
Supplement: Supplementary file 3 [file mmc3.xml]

<?xml version="1.0" encoding="utf-8" standalone="no"?>
<data>
  <datasets>
    <author>kollerk@cardiff.ac.uk</author>
    <type>0</type>
    <dataset>
      <value>4</value>
      <reason>Data will be made available on request</reason>
      <comments>Data will be made available upon request/publication.</comments>
    </dataset>
  </datasets>
</data>
